# Supplementary material for: Subchronic olanzapine exposure leads to increased expression of myelination-related genes in rat fronto-medial cortex
Source: Transl Psychiatry. 2017 Nov 30;7:1262. doi: 10.1038/s41398-017-0008-3 (PMC5802494; doi:10.1038/s41398-017-0008-3)
Supplement: Supplementary file 2 — Top hundred SAM results [file 41398_2017_8_MOESM2_ESM.xlsx]

## Sheet: SupTable1
Supplementary Table 1: Top hundred SAM results
Called	Probe Name	Systematic Name	Entrez Gene ID	Gene Symbol	Gene Name	d [i]	de [i]	Delta [i]	FSN [i]	FDR [i]	Fold Change	q-val [i]
1	A_64_P030739	NM_030997	29461	Vgf	VGF nerve growth factor inducible	-4.242	-3.99	0.252	0	0	-1.249	0
2	A_44_P345298	NM_012835	25305	Cort	cortistatin	-4.19	-3.692	0.498	0	0	-1.48	0
20	A_42_P525886	NM_001105716	25061	Crabp1	cellular retinoic acid binding protein 1	-3.256	-3.079	0.176	14	70	-1.476	70
18	A_64_P122247	NM_013064	25593	Hcrtr1	hypocretin (orexin) receptor 1	-3.287	-3.134	0.153	13	72.222	-1.438	70
19	A_42_P525886	NM_001105716	25061	Crabp1	cellular retinoic acid binding protein 1	-3.257	-3.105	0.152	14	73.684	-1.602	70
21	A_42_P525886	NM_001105716	25061	Crabp1	cellular retinoic acid binding protein 1	-3.229	-3.058	0.171	16	76.19	-1.565	76.19
17	A_42_P771373	NM_012614	24604	Npy	neuropeptide Y	-3.295	-3.164	0.131	13	76.471	-1.187	70
22	A_64_P063214	NM_012694	24898	Slc6a3	solute carrier family 6 (neurotransmitter transporter), member 3	3.208	3.26	0.052	17	77.273	1.522	77.273
10	A_64_P053441	NM_001024901	363437	Rhox12	reproductive homeobox 12	3.421	3.403	0.017	8	80	1.781	77.273
15	A_42_P638181	NM_133395	170907	Serinc5	serine incorporator 5	3.307	3.348	0.041	12	80	1.204	77.273
35	A_64_P039036	FQ210882	102549144	LOC102549144	uncharacterized LOC102549144	3.043	3.055	0.012	28	80	1.449	80
36	A_42_P525886	NM_001105716	25061	Crabp1	cellular retinoic acid binding protein 1	-3.039	-2.929	0.11	29	80.556	-1.536	80.556
16	A_42_P810736	NM_031340	83508	Timeless	timeless circadian clock	3.297	3.301	0.004	13	81.25	1.236	77.273
33	A_64_P002191	NM_019265	29701	Scn11a	sodium channel, voltage-gated, type XI, alpha subunit	-3.059	-2.944	0.114	27	81.818	-1.275	80.556
34	A_42_P453976	XM_219476	309104	Ifitm6	interferon induced transmembrane protein 6	3.045	3.078	0.033	28	82.353	1.238	80
6	A_44_P579132	NM_001109003	367160	Cpne4	copine IV	-3.547	-3.551	0.004	5	83.333	-1.397	70
12	A_42_P687706	TC618199	289716	Ccdc96	coiled-coil domain containing 96	-3.355	-3.274	0.081	10	83.333	-1.262	70
24	A_42_P453976	XM_219476	309104	Ifitm6	interferon induced transmembrane protein 6	3.155	3.193	0.038	20	83.333	1.297	80
38	A_64_P118653	NM_021766	291948	Pgrmc1	progesterone receptor membrane component 1	-3.009	-2.901	0.108	32	84.211	-1.102	84.211
32	A_64_P007833	XM_003753118	100912726	LOC100912726	disks large homolog 5-like	3.064	3.102	0.038	27	84.375	1.532	80
39	A_42_P638181	NM_133395	170907	Serinc5	serine incorporator 5	3.006	3.035	0.029	33	84.615	1.188	84.615
14	A_44_P522701	NM_016989	24166	Adcyap1	adenylate cyclase activating polypeptide 1	-3.315	-3.196	0.119	12	85.714	-1.173	70
37	A_42_P771373	NM_012614	24604	Npy	neuropeptide Y	-3.01	-2.914	0.096	32	86.486	-1.182	84.211
30	A_42_P638181	NM_133395	170907	Serinc5	serine incorporator 5	3.07	3.128	0.058	26	86.667	1.181	80
23	A_64_P139639	NM_001109023	368070	Pnn	pinin, desmosome associated protein	3.165	3.225	0.061	20	86.957	1.099	80
31	A_64_P011809	ENSRNOT00000019453	311592	RGD1563354	similar to hypothetical protein D630003M21	-3.067	-2.961	0.106	27	87.097	-1.283	80.556
40	A_42_P638181	NM_133395	170907	Serinc5	serine incorporator 5	2.978	3.015	0.037	35	87.5	1.188	87.5
25	A_64_P019200	NM_001109280	500724	RGD1560608	similar to novel protein	-3.124	-3.035	0.089	22	88	-1.416	80.556
26	A_42_P525886	NM_001105716	25061	Crabp1	cellular retinoic acid binding protein 1	-3.119	-3.015	0.103	23	88.462	-1.538	80.556
9	A_42_P525886	NM_001105716	25061	Crabp1	cellular retinoic acid binding protein 1	-3.427	-3.381	0.047	8	88.889	-1.615	70
27	A_42_P771373	NM_012614	24604	Npy	neuropeptide Y	-3.098	-2.995	0.102	24	88.889	-1.17	80.556
28	A_42_P525886	NM_001105716	25061	Crabp1	cellular retinoic acid binding protein 1	-3.088	-2.977	0.11	25	89.286	-1.504	80.556
29	A_42_P638181	NM_133395	170907	Serinc5	serine incorporator 5	3.075	3.159	0.084	26	89.655	1.185	80
41	A_64_P141742	NM_139337	246233	Macrod1	MACRO domain containing 1	2.967	2.997	0.03	37	90.244	1.093	90.244
42	A_42_P771373	NM_012614	24604	Npy	neuropeptide Y	-2.951	-2.888	0.063	38	90.476	-1.161	90.476
43	A_42_P562010	NM_199105	310540	Fam198b	family with sequence similarity 198, member B	-2.941	-2.875	0.067	39	90.698	-1.182	90.698
11	A_42_P525886	NM_001105716	25061	Crabp1	cellular retinoic acid binding protein 1	-3.365	-3.323	0.042	10	90.909	-1.6	70
13	A_42_P525886	NM_001105716	25061	Crabp1	cellular retinoic acid binding protein 1	-3.32	-3.232	0.087	12	92.308	-1.553	70
46	A_42_P525886	NM_001105716	25061	Crabp1	cellular retinoic acid binding protein 1	-2.903	-2.84	0.064	45	97.826	-1.524	97.826
3	A_64_P119405	NM_023978	78962	Per3	period circadian clock 3	3.614	3.993	0.379	4	100	1.167	77.273
4	A_42_P638181	NM_133395	170907	Serinc5	serine incorporator 5	3.557	3.707	0.149	5	100	1.213	77.273
5	A_64_P058107	NM_001107311	306460	Enpp6	ectonucleotide pyrophosphatase/phosphodiesterase 6	3.548	3.567	0.019	5	100	1.258	77.273
7	A_44_P428739	NM_001105743	114858	Shc3	SHC (Src homology 2 domain containing) transforming protein 3	-3.434	-3.453	0.018	8	100	-1.162	70
8	A_44_P285498	NM_021678	59314	Camk2n2	calcium/calmodulin-dependent protein kinase II inhibitor 2	3.432	3.476	0.045	8	100	1.18	77.273
44	A_64_P007943	NM_001106418	294797	Il7r	interleukin 7 receptor	-2.911	-2.862	0.049	44	100	-1.243	97.826
45	A_44_P430547	NM_021589	59109	Ntrk1	neurotrophic tyrosine kinase, receptor, type 1	-2.905	-2.851	0.054	45	100	-1.252	97.826
47	A_64_P052464	NM_001191675	289382	Ints7	integrator complex subunit 7	-2.886	-2.829	0.058	48	100	-1.229	99.981
48	A_42_P663500	NM_001107277	306013	Lgi3	leucine-rich repeat LGI family, member 3	2.868	2.981	0.112	50	100	1.185	99.978
49	A_42_P638181	NM_133395	170907	Serinc5	serine incorporator 5	2.858	2.964	0.106	52	100	1.164	99.978
50	A_42_P771373	NM_012614	24604	Npy	neuropeptide Y	-2.848	-2.818	0.03	54	100	-1.154	99.981
51	A_44_P493980	NM_030841	81005	Nptxr	neuronal pentraxin receptor	-2.84	-2.809	0.031	55	100	-1.108	99.981
52	A_42_P562010	NM_199105	310540	Fam198b	family with sequence similarity 198, member B	-2.838	-2.799	0.04	55	100	-1.227	99.981
53	A_42_P638181	NM_133395	170907	Serinc5	serine incorporator 5	2.832	2.948	0.116	57	100	1.173	99.978
54	A_64_P067242	NM_001173983	685029	Anapc13	anaphase promoting complex subunit 13	-2.825	-2.789	0.036	58	100	-1.112	99.981
55	A_44_P942245	NM_001100735	361467	Lpcat1	lysophosphatidylcholine acyltransferase 1	-2.823	-2.78	0.042	59	100	-1.131	99.981
56	A_64_P139188	NM_001145002	363741	Krtap7-1	keratin associated protein 7-1	2.817	2.933	0.116	60	100	1.329	99.978
57	A_64_P022090	NM_031645	58965	Ramp1	receptor (G protein-coupled) activity modifying protein 1	-2.808	-2.772	0.037	61	100	-1.125	99.981
58	A_42_P663500	NM_001107277	306013	Lgi3	leucine-rich repeat LGI family, member 3	2.805	2.919	0.114	62	100	1.17	99.978
59	A_42_P653257	NM_145683	246781	Ptpn7	protein tyrosine phosphatase, non-receptor type 7	2.799	2.905	0.107	63	100	1.186	99.978
60	A_42_P504358	NM_001108674	362576	RGD1305347	similar to RIKEN cDNA 2610528J11	2.79	2.893	0.103	65	100	1.273	99.978
61	A_42_P771373	NM_012614	24604	Npy	neuropeptide Y	-2.783	-2.763	0.02	66	100	-1.16	99.981
62	A_44_P104054	NM_139183	29625	Crhbp	corticotropin releasing hormone binding protein	-2.777	-2.755	0.022	67	100	-1.198	99.981
63	A_42_P663500	NM_001107277	306013	Lgi3	leucine-rich repeat LGI family, member 3	2.773	2.881	0.107	68	100	1.175	99.978
64	A_64_P163070	NM_022666	24417	Grm4	glutamate receptor, metabotropic 4	2.771	2.869	0.097	68	100	1.148	99.978
65	A_43_P18793	NM_001002819	360518	Gfpt2	glutamine-fructose-6-phosphate transaminase 2	-2.771	-2.746	0.025	69	100	-1.427	99.981
66	A_64_P023421	NM_001107515	308632	Hebp2	heme binding protein 2	2.763	2.857	0.094	70	100	1.174	99.978
67	A_42_P771373	NM_012614	24604	Npy	neuropeptide Y	-2.744	-2.738	0.005	75	100	-1.145	99.981
68	A_42_P562010	NM_199105	310540	Fam198b	family with sequence similarity 198, member B	-2.741	-2.731	0.01	76	100	-1.208	99.981
69	A_64_P071332	NM_030990	24943	Plp1	proteolipid protein 1	2.741	2.846	0.105	76	100	1.323	99.978
70	A_42_P663500	NM_001107277	306013	Lgi3	leucine-rich repeat LGI family, member 3	2.738	2.835	0.097	76	100	1.161	99.978
71	A_64_P155810	ENSRNOT00000068774				-2.732	-2.723	0.009	77	100	-1.33	99.981
72	A_42_P663500	NM_001107277	306013	Lgi3	leucine-rich repeat LGI family, member 3	2.731	2.824	0.093	78	100	1.156	99.978
73	A_64_P157171	A_64_P157171	102555503	LOC102555503	uncharacterized LOC102555503	-2.718	-2.715	0.003	82	100	-1.221	99.981
74	A_64_P012016	NM_001191096	689613	Mtmr11	myotubularin related protein 11	-2.709	-2.707	0.002	85	100	-1.138	99.981
75	A_44_P411912	NM_173339	287009	Ceacam10	carcinoembryonic antigen-related cell adhesion molecule 10	2.709	2.814	0.105	85	100	1.338	99.978
76	A_42_P663500	NM_001107277	306013	Lgi3	leucine-rich repeat LGI family, member 3	2.707	2.804	0.096	85	100	1.16	99.978
77	A_44_P384260	NM_021595	59115	Ninj2	ninjurin 2	2.706	2.795	0.089	85	100	1.294	99.978
78	A_64_P121981	NM_001107321	306564	Htra4	HtrA serine peptidase 4	2.697	2.786	0.088	89	100	1.455	99.978
79	A_44_P221437	NM_001047855	293774	Dtx4	deltex homolog 4 (Drosophila)	-2.68	-2.7	0.02	93	100	-1.122	99.981
80	A_42_P663500	NM_001107277	306013	Lgi3	leucine-rich repeat LGI family, member 3	2.673	2.777	0.105	95	100	1.157	99.978
81	A_42_P663500	NM_001107277	306013	Lgi3	leucine-rich repeat LGI family, member 3	2.667	2.768	0.102	97	100	1.161	99.978
82	A_42_P663500	NM_001107277	306013	Lgi3	leucine-rich repeat LGI family, member 3	2.655	2.76	0.106	99	100	1.16	99.978
83	A_42_P453976	XM_219476	309104	Ifitm6	interferon induced transmembrane protein 6	2.652	2.752	0.1	101	100	1.226	99.978
84	A_43_P15932	NM_173099	25133	Pcdhb12	protocadherin beta 12	2.647	2.743	0.096	102	100	1.397	99.978
85	A_42_P604399	NM_012941	25427	Cyp51	cytochrome P450, family 51	-2.641	-2.693	0.052	104	100	-1.107	99.981
86	A_42_P504358	NM_001108674	362576	RGD1305347	similar to RIKEN cDNA 2610528J11	2.638	2.736	0.097	105	100	1.324	99.978
87	A_44_P525486	NM_001135878	363517	Plxnb3	plexin B3	2.636	2.728	0.092	106	100	1.153	99.978
88	A_42_P604399	NM_012941	25427	Cyp51	cytochrome P450, family 51	-2.635	-2.687	0.052	106	100	-1.097	99.981
89	A_64_P001741	NM_053702	114494	Ccna2	cyclin A2	2.619	2.721	0.102	112	100	1.34	99.978
90	A_44_P100207	NM_012809	25275	Cnp	2',3'-cyclic nucleotide 3' phosphodiesterase	2.618	2.713	0.096	113	100	1.198	99.978
91	A_44_P538839	NM_001082977	361714	Rasgrp2	RAS guanyl releasing protein 2 (calcium and DAG-regulated)	2.616	2.706	0.09	114	100	1.159	99.978
92	A_44_P611866	NM_001251926	501201	Tmem200c	transmembrane protein 200C	2.614	2.699	0.085	114	100	1.157	99.978
93	A_44_P855071	NM_001134700	689043	Fam19a4	family with sequence similarity 19 (chemokine (C-C motif)-like), member A4	2.613	2.692	0.08	115	100	1.671	99.978
94	A_42_P604399	NM_012941	25427	Cyp51	cytochrome P450, family 51	-2.611	-2.68	0.069	115	100	-1.097	99.981
95	A_42_P638181	NM_133395	170907	Serinc5	serine incorporator 5	2.606	2.686	0.08	117	100	1.163	99.978
96	A_42_P504358	NM_001108674	362576	RGD1305347	similar to RIKEN cDNA 2610528J11	2.605	2.679	0.075	118	100	1.234	99.978
97	A_42_P771373	NM_012614	24604	Npy	neuropeptide Y	-2.603	-2.673	0.07	118	100	-1.142	99.981
98	A_64_P080253	A_64_P080253				2.603	2.673	0.07	119	100	1.353	99.978
99	A_64_P127531	A_64_P127531				-2.601	-2.667	0.066	119	100	-1.203	99.981
100	A_44_P268540	NM_031726	65171	Scamp5	secretory carrier membrane protein 5	2.591	2.667	0.075	123	100	1.104	99.978

## Sheet: Sheet1
Supplementary Table 1: Top hundred SAM results
Called	Systematic Name	Gene Symbol	Gene Name	d [i]	de [i]	Delta [i]	FSN [i]	FDR [i]	Fold Change	q-val [i]
1	NM_030997	Vgf	VGF nerve growth factor inducible	-4.242	-3.99	0.252	0	0	-1.249	0
2	NM_012835	Cort	cortistatin	-4.19	-3.692	0.498	0	0	-1.48	0
20	NM_001105716	Crabp1	cellular retinoic acid binding protein 1	-3.256	-3.079	0.176	14	70	-1.476	70
18	NM_013064	Hcrtr1	hypocretin (orexin) receptor 1	-3.287	-3.134	0.153	13	72.222	-1.438	70
19	NM_001105716	Crabp1	cellular retinoic acid binding protein 1	-3.257	-3.105	0.152	14	73.684	-1.602	70
21	NM_001105716	Crabp1	cellular retinoic acid binding protein 1	-3.229	-3.058	0.171	16	76.19	-1.565	76.19
17	NM_012614	Npy	neuropeptide Y	-3.295	-3.164	0.131	13	76.471	-1.187	70
22	NM_012694	Slc6a3	solute carrier family 6 (neurotransmitter transporter), member 3	3.208	3.26	0.052	17	77.273	1.522	77.273
10	NM_001024901	Rhox12	reproductive homeobox 12	3.421	3.403	0.017	8	80	1.781	77.273
15	NM_133395	Serinc5	serine incorporator 5	3.307	3.348	0.041	12	80	1.204	77.273
35	FQ210882	LOC102549144	uncharacterized LOC102549144	3.043	3.055	0.012	28	80	1.449	80
36	NM_001105716	Crabp1	cellular retinoic acid binding protein 1	-3.039	-2.929	0.11	29	80.556	-1.536	80.556
16	NM_031340	Timeless	timeless circadian clock	3.297	3.301	0.004	13	81.25	1.236	77.273
33	NM_019265	Scn11a	sodium channel, voltage-gated, type XI, alpha subunit	-3.059	-2.944	0.114	27	81.818	-1.275	80.556
34	XM_219476	Ifitm6	interferon induced transmembrane protein 6	3.045	3.078	0.033	28	82.353	1.238	80
6	NM_001109003	Cpne4	copine IV	-3.547	-3.551	0.004	5	83.333	-1.397	70
12	TC618199	Ccdc96	coiled-coil domain containing 96	-3.355	-3.274	0.081	10	83.333	-1.262	70
24	XM_219476	Ifitm6	interferon induced transmembrane protein 6	3.155	3.193	0.038	20	83.333	1.297	80
38	NM_021766	Pgrmc1	progesterone receptor membrane component 1	-3.009	-2.901	0.108	32	84.211	-1.102	84.211
32	XM_003753118	LOC100912726	disks large homolog 5-like	3.064	3.102	0.038	27	84.375	1.532	80
39	NM_133395	Serinc5	serine incorporator 5	3.006	3.035	0.029	33	84.615	1.188	84.615
14	NM_016989	Adcyap1	adenylate cyclase activating polypeptide 1	-3.315	-3.196	0.119	12	85.714	-1.173	70
37	NM_012614	Npy	neuropeptide Y	-3.01	-2.914	0.096	32	86.486	-1.182	84.211
30	NM_133395	Serinc5	serine incorporator 5	3.07	3.128	0.058	26	86.667	1.181	80
23	NM_001109023	Pnn	pinin, desmosome associated protein	3.165	3.225	0.061	20	86.957	1.099	80
31	ENSRNOT00000019453	RGD1563354	similar to hypothetical protein D630003M21	-3.067	-2.961	0.106	27	87.097	-1.283	80.556
40	NM_133395	Serinc5	serine incorporator 5	2.978	3.015	0.037	35	87.5	1.188	87.5
25	NM_001109280	RGD1560608	similar to novel protein	-3.124	-3.035	0.089	22	88	-1.416	80.556
26	NM_001105716	Crabp1	cellular retinoic acid binding protein 1	-3.119	-3.015	0.103	23	88.462	-1.538	80.556
9	NM_001105716	Crabp1	cellular retinoic acid binding protein 1	-3.427	-3.381	0.047	8	88.889	-1.615	70
27	NM_012614	Npy	neuropeptide Y	-3.098	-2.995	0.102	24	88.889	-1.17	80.556
28	NM_001105716	Crabp1	cellular retinoic acid binding protein 1	-3.088	-2.977	0.11	25	89.286	-1.504	80.556
29	NM_133395	Serinc5	serine incorporator 5	3.075	3.159	0.084	26	89.655	1.185	80
41	NM_139337	Macrod1	MACRO domain containing 1	2.967	2.997	0.03	37	90.244	1.093	90.244
42	NM_012614	Npy	neuropeptide Y	-2.951	-2.888	0.063	38	90.476	-1.161	90.476
43	NM_199105	Fam198b	family with sequence similarity 198, member B	-2.941	-2.875	0.067	39	90.698	-1.182	90.698
11	NM_001105716	Crabp1	cellular retinoic acid binding protein 1	-3.365	-3.323	0.042	10	90.909	-1.6	70
13	NM_001105716	Crabp1	cellular retinoic acid binding protein 1	-3.32	-3.232	0.087	12	92.308	-1.553	70
46	NM_001105716	Crabp1	cellular retinoic acid binding protein 1	-2.903	-2.84	0.064	45	97.826	-1.524	97.826
3	NM_023978	Per3	period circadian clock 3	3.614	3.993	0.379	4	100	1.167	77.273
4	NM_133395	Serinc5	serine incorporator 5	3.557	3.707	0.149	5	100	1.213	77.273
5	NM_001107311	Enpp6	ectonucleotide pyrophosphatase/phosphodiesterase 6	3.548	3.567	0.019	5	100	1.258	77.273
7	NM_001105743	Shc3	SHC (Src homology 2 domain containing) transforming protein 3	-3.434	-3.453	0.018	8	100	-1.162	70
8	NM_021678	Camk2n2	calcium/calmodulin-dependent protein kinase II inhibitor 2	3.432	3.476	0.045	8	100	1.18	77.273
44	NM_001106418	Il7r	interleukin 7 receptor	-2.911	-2.862	0.049	44	100	-1.243	97.826
45	NM_021589	Ntrk1	neurotrophic tyrosine kinase, receptor, type 1	-2.905	-2.851	0.054	45	100	-1.252	97.826
47	NM_001191675	Ints7	integrator complex subunit 7	-2.886	-2.829	0.058	48	100	-1.229	99.981
48	NM_001107277	Lgi3	leucine-rich repeat LGI family, member 3	2.868	2.981	0.112	50	100	1.185	99.978
49	NM_133395	Serinc5	serine incorporator 5	2.858	2.964	0.106	52	100	1.164	99.978
50	NM_012614	Npy	neuropeptide Y	-2.848	-2.818	0.03	54	100	-1.154	99.981
51	NM_030841	Nptxr	neuronal pentraxin receptor	-2.84	-2.809	0.031	55	100	-1.108	99.981
52	NM_199105	Fam198b	family with sequence similarity 198, member B	-2.838	-2.799	0.04	55	100	-1.227	99.981
53	NM_133395	Serinc5	serine incorporator 5	2.832	2.948	0.116	57	100	1.173	99.978
54	NM_001173983	Anapc13	anaphase promoting complex subunit 13	-2.825	-2.789	0.036	58	100	-1.112	99.981
55	NM_001100735	Lpcat1	lysophosphatidylcholine acyltransferase 1	-2.823	-2.78	0.042	59	100	-1.131	99.981
56	NM_001145002	Krtap7-1	keratin associated protein 7-1	2.817	2.933	0.116	60	100	1.329	99.978
57	NM_031645	Ramp1	receptor (G protein-coupled) activity modifying protein 1	-2.808	-2.772	0.037	61	100	-1.125	99.981
58	NM_001107277	Lgi3	leucine-rich repeat LGI family, member 3	2.805	2.919	0.114	62	100	1.17	99.978
59	NM_145683	Ptpn7	protein tyrosine phosphatase, non-receptor type 7	2.799	2.905	0.107	63	100	1.186	99.978
60	NM_001108674	RGD1305347	similar to RIKEN cDNA 2610528J11	2.79	2.893	0.103	65	100	1.273	99.978
61	NM_012614	Npy	neuropeptide Y	-2.783	-2.763	0.02	66	100	-1.16	99.981
62	NM_139183	Crhbp	corticotropin releasing hormone binding protein	-2.777	-2.755	0.022	67	100	-1.198	99.981
63	NM_001107277	Lgi3	leucine-rich repeat LGI family, member 3	2.773	2.881	0.107	68	100	1.175	99.978
64	NM_022666	Grm4	glutamate receptor, metabotropic 4	2.771	2.869	0.097	68	100	1.148	99.978
65	NM_001002819	Gfpt2	glutamine-fructose-6-phosphate transaminase 2	-2.771	-2.746	0.025	69	100	-1.427	99.981
66	NM_001107515	Hebp2	heme binding protein 2	2.763	2.857	0.094	70	100	1.174	99.978
67	NM_012614	Npy	neuropeptide Y	-2.744	-2.738	0.005	75	100	-1.145	99.981
68	NM_199105	Fam198b	family with sequence similarity 198, member B	-2.741	-2.731	0.01	76	100	-1.208	99.981
69	NM_030990	Plp1	proteolipid protein 1	2.741	2.846	0.105	76	100	1.323	99.978
70	NM_001107277	Lgi3	leucine-rich repeat LGI family, member 3	2.738	2.835	0.097	76	100	1.161	99.978
71	ENSRNOT00000068774			-2.732	-2.723	0.009	77	100	-1.33	99.981
72	NM_001107277	Lgi3	leucine-rich repeat LGI family, member 3	2.731	2.824	0.093	78	100	1.156	99.978
73	A_64_P157171	LOC102555503	uncharacterized LOC102555503	-2.718	-2.715	0.003	82	100	-1.221	99.981
74	NM_001191096	Mtmr11	myotubularin related protein 11	-2.709	-2.707	0.002	85	100	-1.138	99.981
75	NM_173339	Ceacam10	carcinoembryonic antigen-related cell adhesion molecule 10	2.709	2.814	0.105	85	100	1.338	99.978
76	NM_001107277	Lgi3	leucine-rich repeat LGI family, member 3	2.707	2.804	0.096	85	100	1.16	99.978
77	NM_021595	Ninj2	ninjurin 2	2.706	2.795	0.089	85	100	1.294	99.978
78	NM_001107321	Htra4	HtrA serine peptidase 4	2.697	2.786	0.088	89	100	1.455	99.978
79	NM_001047855	Dtx4	deltex homolog 4 (Drosophila)	-2.68	-2.7	0.02	93	100	-1.122	99.981
80	NM_001107277	Lgi3	leucine-rich repeat LGI family, member 3	2.673	2.777	0.105	95	100	1.157	99.978
81	NM_001107277	Lgi3	leucine-rich repeat LGI family, member 3	2.667	2.768	0.102	97	100	1.161	99.978
82	NM_001107277	Lgi3	leucine-rich repeat LGI family, member 3	2.655	2.76	0.106	99	100	1.16	99.978
83	XM_219476	Ifitm6	interferon induced transmembrane protein 6	2.652	2.752	0.1	101	100	1.226	99.978
84	NM_173099	Pcdhb12	protocadherin beta 12	2.647	2.743	0.096	102	100	1.397	99.978
85	NM_012941	Cyp51	cytochrome P450, family 51	-2.641	-2.693	0.052	104	100	-1.107	99.981
86	NM_001108674	RGD1305347	similar to RIKEN cDNA 2610528J11	2.638	2.736	0.097	105	100	1.324	99.978
87	NM_001135878	Plxnb3	plexin B3	2.636	2.728	0.092	106	100	1.153	99.978
88	NM_012941	Cyp51	cytochrome P450, family 51	-2.635	-2.687	0.052	106	100	-1.097	99.981
89	NM_053702	Ccna2	cyclin A2	2.619	2.721	0.102	112	100	1.34	99.978
90	NM_012809	Cnp	2',3'-cyclic nucleotide 3' phosphodiesterase	2.618	2.713	0.096	113	100	1.198	99.978
91	NM_001082977	Rasgrp2	RAS guanyl releasing protein 2 (calcium and DAG-regulated)	2.616	2.706	0.09	114	100	1.159	99.978
92	NM_001251926	Tmem200c	transmembrane protein 200C	2.614	2.699	0.085	114	100	1.157	99.978
93	NM_001134700	Fam19a4	family with sequence similarity 19 (chemokine (C-C motif)-like), member A4	2.613	2.692	0.08	115	100	1.671	99.978
94	NM_012941	Cyp51	cytochrome P450, family 51	-2.611	-2.68	0.069	115	100	-1.097	99.981
95	NM_133395	Serinc5	serine incorporator 5	2.606	2.686	0.08	117	100	1.163	99.978
96	NM_001108674	RGD1305347	similar to RIKEN cDNA 2610528J11	2.605	2.679	0.075	118	100	1.234	99.978
97	NM_012614	Npy	neuropeptide Y	-2.603	-2.673	0.07	118	100	-1.142	99.981
98	A_64_P080253			2.603	2.673	0.07	119	100	1.353	99.978
99	A_64_P127531			-2.601	-2.667	0.066	119	100	-1.203	99.981
100	NM_031726	Scamp5	secretory carrier membrane protein 5	2.591	2.667	0.075	123	100	1.104	99.978
