# Supplementary material for: Subchronic olanzapine exposure leads to increased expression of myelination-related genes in rat fronto-medial cortex
Source: Transl Psychiatry. 2017 Nov 30;7:1262. doi: 10.1038/s41398-017-0008-3 (PMC5802494; doi:10.1038/s41398-017-0008-3)
Supplement: Supplementary file 3 — “Leading Edge” genes from myelination- and oligodendrocyte- related gene sets identified by GSEA [file 41398_2017_8_MOESM3_ESM.xlsx]

## Sheet: SupTab2
Supplementary table 2: “Leading Edge” genes from myelination- and oligodendrocyte- related gene sets identified by GSEA
	Rank	Gene Symbol	Gene Name
Ensheathment of neurons	1	Serinc5	serine incorporator 5
	2	Tspan2	tetraspanin 2
	3	Plp1	proteolipid protein 1
	4	Gal3st1	galactose-3-O-sulfotransferase 1
	5	Mal	mal, T-cell differentiation protein
	6	Pllp	plasmolipin
	7	Gjc3	gap junction protein, gamma 3
	8	Pou3f1	POU class 3 homeobox 1
	9	Cd9	CD9 molecule
	10	Ugt8	UDP glycosyltransferase 8
	11	Pmp22	peripheral myelin protein 22
	12	Cldn11	claudin 11
	13	Ilk	integrin-linked kinase
	14	Scd1	stearoyl-CoA desaturase (delta-9-desaturase)
	15	Jam3	junctional adhesion molecule 3
	16	Cntnap1	contactin associated protein 1
	17	LOC100910212	protein quaking-like
	18	Nab1	Ngfi-A binding protein 1
	19	Kel	Kell blood group, metallo-endopeptidase
	20	Xk	X-linked Kx blood group (McLeod syndrome)
	21	Lpar1	lysophosphatidic acid receptor 1
	22	Mtmr2	myotubularin related protein 2
	23	Olig2	oligodendrocyte lineage transcription factor 2
Axon ensheathment	1	Serinc5	serine incorporator 5
	2	Tspan2	tetraspanin 2
	3	Plp1	proteolipid protein 1
	4	Gal3st1	galactose-3-O-sulfotransferase 1
	5	Mal	mal, T-cell differentiation protein
	6	Pllp	plasmolipin
	7	Gjc3	gap junction protein, gamma 3
	8	Pou3f1	POU class 3 homeobox 1
	9	Cd9	CD9 molecule
	10	Ugt8	UDP glycosyltransferase 8
	11	Pmp22	peripheral myelin protein 22
	12	Cldn11	claudin 11
	13	Ilk	integrin-linked kinase
	14	Scd	stearoyl-CoA desaturase (delta-9-desaturase)
	15	Jam3	junctional adhesion molecule 3
	16	Cntnap1	contactin associated protein 1
	17	LOC100910212	protein quaking-like
	18	Nab1	Ngfi-A binding protein 1
	19	Kel	Kell blood group, metallo-endopeptidase
	20	Xk	X-linked Kx blood group (McLeod syndrome)
	21	Lpar1	lysophosphatidic acid receptor 1
	22	Mtmr2	myotubularin related protein 2
	23	Olig2	oligodendrocyte lineage transcription factor 2
Myelination	1	Serinc5	serine incorporator 5
	2	Tspan2	tetraspanin 2
	3	Plp1	proteolipid protein 1
	4	Gal3st1	galactose-3-O-sulfotransferase 1
	5	Mal	mal, T-cell differentiation protein
	6	Pllp	plasmolipin
	7	Gjc3	gap junction protein, gamma 3
	8	Pou3f1	POU class 3 homeobox 1
	9	Cd9	CD9 molecule
	10	Ugt8	UDP glycosyltransferase 8
	11	Pmp22	peripheral myelin protein 22
	12	Ilk	integrin-linked kinase
	13	Scd	stearoyl-CoA desaturase (delta-9-desaturase)
	14	Jam3	junctional adhesion molecule 3
	15	Cntnap1	contactin associated protein 1
	16	LOC100910212	protein quaking-like
	17	Nab1	Ngfi-A binding protein 1
	18	Kel	Kell blood group, metallo-endopeptidase
	19	Xk	X-linked Kx blood group (McLeod syndrome)
	20	Lpar1	lysophosphatidic acid receptor 1
	21	Mtmr2	myotubularin related protein 2
	22	Olig2	oligodendrocyte lineage transcription factor 2
Myelin sheath	1	Serinc5	serine incorporator 5
	2	Cnp	2',3'-cyclic nucleotide 3' phosphodiesterase
	3	Tspan2	tetraspanin 2
	4	Plp1	proteolipid protein 1
	5	Mag	myelin-associated glycoprotein
	6	Sirt2	sirtuin 2
	7	Pllp	plasmolipin
	8	Gjc3	gap junction protein, gamma 3
	9	Car2	carbonic anhydrase 2
	10	Scrib	scribbled planar cell polarity protein
	11	Pmp22	peripheral myelin protein 22
	12	Hrh3	histamine receptor H3
	13	Itpr3	inositol 1,4,5-trisphosphate receptor, type 3
	14	Ncmap	noncompact myelin associated protein
	15	Jam3	junctional adhesion molecule 3
	16	Itpr2	inositol 1,4,5-trisphosphate receptor, type 2
Oligodendrocyte development	1	Myrf	myelin regulatory factor
	2	Plp1	proteolipid protein 1
	3	Fa2h	fatty acid 2-hydroxylase
	4	Gstp1	glutathione S-transferase pi 1
	5	Nkx6-2	NK6 homeobox 2
	6	Gsn	gelsolin
	7	Cd9	CD9 molecule
	8	Hdac10	histone deacetylase 10
