# Supplementary material for: Subchronic olanzapine exposure leads to increased expression of myelination-related genes in rat fronto-medial cortex
Source: Transl Psychiatry. 2017 Nov 30;7:1262. doi: 10.1038/s41398-017-0008-3 (PMC5802494; doi:10.1038/s41398-017-0008-3)
Supplement: Supplementary file 4 — “Leading Edge” genes for qPCR validation [file 41398_2017_8_MOESM4_ESM.xlsx]

## Sheet: Sheet1
Supplementary Table 3: “Leading Edge” genes for qPCR validation
Gene Symbol	Gene Name
Cd9	CD9 molecule
Cnp	2',3'-cyclic nucleotide 3' phosphodiesterase
Fah2	fatty acid 2-hydroxylase
Gal3st1	galactose-3-O-sulfotransferase 1
Gjc3	gap junction protein, gamma 3
Gstp1	glutathione S-transferase pi 1
Jam3	junctional adhesion molecule 3
Mag	myelin-associated glycoprotein
Mal	mal, T-cell differentiation protein
Myrf	myelin regulatory factor
Nkx6_1	NK6 homeobox 2
Pllp	plasmolipin
Plp1	proteolipid protein 1
Pmp22	peripheral myelin protein 22
Serinc5	serine incorporator 5
Tspan2	tetraspanin 2
